# Supplementary material for: Lycopene Ameliorates Metabolic Dysfunction-Associated Steatotic Liver Disease via PINK1/Parkin-Mediated Mitophagy Activation and Apoptosis Attenuation
Source: Antioxidants (Basel). 2026 May 21;15(5):648. doi: 10.3390/antiox15050648 (PMC13203502; doi:10.3390/antiox15050648)
Supplement: Supplementary file 1 [file antioxidants-15-00648-s001.zip]

Archive with 1 entries (1 files):
- antioxidants-4262642-supplementary.pdf
